# Supplementary material for: Somatic nuclear blebbing in Caenorhabditis elegans is not a feature of organismal aging but a potential indicator of germline proliferation in early adulthood
Source: G3 (Bethesda). 2023 Feb 3;13(4):jkad029. doi: 10.1093/g3journal/jkad029 (PMC10085788; doi:10.1093/g3journal/jkad029)
Supplement: jkad029_Supplementary_Data [file jkad029_supplementary_data.zip]

Archive with 7 entries (7 files):
- Figure_S1_G3-2023-404061.pdf
- Figure_S2_G3-2023-404061.pdf
- Figure_S3_G3-2023-404061.pdf
- Figure_S4_G3-2023-404061.pdf
- File_S1_G3-2023-404061.pdf
- File_S2_G3-2023-404061.docx
- Supplemental_Material_Legends_G3-2023-404061.docx
